# Supplementary material for: Development of Multiplex Assays for the Identification of Zoonotic Babesia Species
Source: Pathogens. 2024 Dec 11;13(12):1094. doi: 10.3390/pathogens13121094 (PMC11676916; doi:10.3390/pathogens13121094)
Supplement: Supplementary file 1 [file pathogens-13-01094-s001.zip]

Archive with 1 entries (1 files):
- pathogens-3326679-supplementary.pdf
